# Supplementary material for: A Scale-Free Structure Prior for Graphical Models with Applications in Functional Genomics
Source: PLoS One. 2010 Nov 5;5(11):e13580. doi: 10.1371/journal.pone.0013580 (PMC2974640; doi:10.1371/journal.pone.0013580)
Supplement: Dataset S1 — This file contains the gene expression data that we analyzed in our paper. (0.05 MB TXT) [file pone.0013580.s001.txt]

ESR1 GATA3 SLC39A6 E2F3 FOXA1 CLEC10A AR FBP1 TFF3 NAT1 RARRES1 GSTP1 Hs.159264 GATA3 NME3 YBX1 HMGA1 XBP1 BTG3 CTSC CRIP1 PSME4 HG3494 GAMT M86699 STMN1 PABPC4 TFF1 MSN CEP57 SRD5A1 BMS1 KARS EEF1A2 NFIB HG4677 KIF2C KLF5 KIAA0125 NASP MCM7 CX3CL1 SMAD3 GARS SCNN1A PFKP TPBG IGFBP2 PTPRK PDHA1 SLC7A5 D80006 WWP1 CALR KRT81 FAT U95740 ITPR1 LDHB CYP2B6 SERPINB5 PTS BCAM TGFB3 TRPV6 CSTBSOD2 SOD2 GPX4 PTDSS1 NUP93 ALDH1A3 LMO4 MGLL PDGFRA PSMB2 CRYAB SI VPS72 LRP8 MFGE8 PDIA6 C4A EMP2 CEBPG HG3415 CBFB 11066 CDH3 ABAT MYB IGFBP4 BCL2A1 COX6C EGFR BLM ATF4 A100A8 MTHFD2 BTG2 KRT6C KIF14 ICAM1 PRNP DDX39 ANXA1 BCAT2 CYFIP1 LBR UQCRH U2AF1 MALL INPP4B HG3125 IFITM2 CST3 SLPI CIRBP YES1 S69272 HG2715 CSF1 FSCN1 DARS PGM1 L06419 HDAC2 NCAPD2 NUP205 IQCB1 CSDA MELK Hs.508757 ENPP1 ALCAM RHOB HOXC6 AR ARFIP2 TM9SF1 RARA KRT18 ITGB5 SEPP1 GRB7 ERBB2 NTRK2 ERBB2 RPL19 STARD3 CASC3
11.4829 12.1475 13.6484 8.0659 11.6269 8.1408 11.4117 12.5221 12.2202 8.6361 7.5672 10.0546 11.0917 13.5539 10.8858 9.4679 9.6361 13.4455 7.3866 7.8814 12.4297 8.9319 9.4087 9.4932 7.3515 9.6887 8.464 9.3562 10.6307 8.6585 9.3665 8.5354 11.5578 9.8549 9.9764 9.7725 9.5121 7.1114 7.8169 9.2443 10.5808 7.5476 9.3128 9.3697 11.536 7.7533 10.6998 9.0235 9.5958 9.1165 9.3082 8.603 10.1675 11.4388 8.6035 9.8719 7.8556 9.7489 10.0541 11.3086 8.3394 8.8277 10.8064 9.4137 9.3276 11.2106 5.0595 12.0272 10.3132 9.4965 6.3707 6.1755 10.17 8.6721 8.9017 9.5254 4.7536 9.9919 0 10.7574 9.9812 11.0758 11.0019 8.2105 8.5426 8.7059 8.4457 8.9237 9.5981 10.1024 10.8846 6.6754 14.1559 6.2921 7.7008 10.607 6.988 7.4535 11.3748 7.9376 7.7129 7.4713 8.4834 9.5467 6.9822 9.8169 10.5297 7.157 10.046 10.5477 7.9099 8.1509 8.699 11.5287 13.2338 9.0465 12.8071 8.4723 10.5415 10.2158 9.38 10.133 8.3211 9.5899 9.747 8.2898 6.438 8.9621 8.7625 8.6545 8.8231 5.964 8.8301 8.3516 9.6816 10.048 8.8367 10.8863 9.5313 10.0984 13.5302 9.2866 9.8942 8.8257 8.5033 8.9769 9.1942 13.6243 10.0649 11.0664
11.5018 12.0737 13.7153 8.328 12.6423 8.7413 10.3701 11.6628 11.3616 10.9316 6.3555 9.5544 8.6483 12.5064 10.5598 11.1813 10.1912 13.9453 8.3787 7.852 12.6218 8.6711 9.1175 9.2952 6.8013 9.6245 9.1069 10.503 10.7813 9.1499 9.5838 8.8111 11.1418 11.5398 7.8474 10.3838 9.322 7.21 6.9004 9.7088 9.5878 7.2328 8.27 9.7692 11.3494 7.3471 8.3846 9.2743 7.9837 9.6363 9.8269 9.4859 8.4722 11.8073 0 8.4328 8.3141 8.9557 9.0845 10.8037 8.3748 9.7217 10.6274 8.8679 9.4408 11.9839 5.4656 12.1477 9.7425 9.3991 6.1577 3.4942 9.043 7.3565 10.1461 8.7211 5.1612 10.3959 0 10.7898 10.465 12.2299 9.551 7.8577 8.8083 9.5386 8.4473 7.3363 8.9905 9.9112 12.152 6.6413 13.5236 5.255 7.4841 11.3759 6.4984 8.0305 10.1847 7.5068 7.4274 6.6381 8.0405 8.5768 5.5131 10.4983 10.2516 6.1538 10.3606 10.1516 7.6489 6.1747 8.3373 10.7906 13.8329 8.6774 12.588 8.2255 10.9142 10.3087 9.7295 10.456 8.748 9.8154 10.248 9.0506 6.8304 9.2379 9.2312 8.1295 6.694 5.7962 10.3272 8.6344 8.9197 9.353 8.1679 11.4661 10.2778 10.1561 12.545 9.2615 8.6626 8.9518 8.5171 8.9744 8.7437 13.6984 9.2922 10.4319
10.5809 10.4196 13.5138 8.3708 11.4345 8.5588 11.0857 12.4607 12.2443 12.857 6.781 9.1198 9.3323 11.7627 10.355 8.8284 9.6836 13.2138 8.3262 7.5607 12.6027 9.5583 8.7704 9.4941 7.8789 8.7957 9.1054 13.9899 10.3351 8.4251 9.1547 8.2405 11.0101 8.8262 9.9977 9.4012 9.4332 9.0759 8.1136 8.7926 9.5219 6.04 9.2016 10.2964 10.2402 6.0655 11.7677 8.5256 8.3471 9.2893 9.7181 9.3611 9.3859 11.2903 5.1452 8.5876 8.0255 9.3157 7.0535 7.1381 7.5539 9.4947 11.3767 9.1854 9.5412 10.7942 2.8059 12.4232 9.986 9.3716 7.0777 0 10.671 7.1887 9.3828 8.3788 4.7666 10.1042 0 11.0623 8.7588 10.7956 9.2586 7.7595 9.2155 8.1808 8.242 8.6032 9.4019 8.1371 10.5729 7.0968 13.3696 5.6696 7.9218 11.629 6.7377 8.0206 12.4716 7.1375 8.147 7.9328 6.7389 10.4358 4.678 10.7964 10.3566 6.2848 10.1171 9.9001 7.417 6.5874 7.1622 11.7621 12.4386 8.244 12.0388 8.3654 10.8388 10.3882 9.6309 10.1471 7.9994 9.3287 9.5942 7.9395 5.4433 8.649 9.5669 8.4737 8.035 6.859 10.7172 8.4162 8.3915 9.9944 8.2558 11.1449 9.7888 9.1894 13.1719 10.6646 8.5679 9.4459 8.6248 8.4851 9.2971 13.2854 9.7676 10.8228
10.913 12.0121 12.2567 8.3443 11.3769 9.3766 10.196 11.6258 10.3792 11.3065 6.1951 9.9189 8.9259 12.0431 10.8541 10.7105 9.3234 12.2287 8.4655 8.5777 12.3089 9.1858 11.3927 9.4935 7.0461 9.5904 8.6873 9.9325 10.2892 8.3727 9.686 8.8457 11.3535 10.1077 8.5421 8.5266 9.477 7.3147 8.0382 9.504 10.0026 6.2246 8.2754 9.6488 9.2073 9.0237 9.4527 9.113 9.5972 9.7112 9.949 9.9372 8.7377 11.7424 0 7.9224 8.0005 8.2584 8.9051 9.2726 7.9126 9.3437 10.548 8.3289 9.5078 11.591 6.6712 12.893 9.9654 9.9449 6.099 6.0455 8.985 7.703 10.9502 8.9675 2.875 10.4103 0 10.0755 10.0909 12.0889 10.5742 8.0358 9.0027 9.7112 7.9474 9.2738 8.9762 9.9402 11.0843 7.1509 12.8565 6.2639 7.2696 11.5594 6.4858 8.2366 10.0566 7.743 8.0598 7.7688 7.9356 10.5453 6.6223 9.9525 10.2525 7.0535 10.4088 10.3812 7.4386 6.0761 9.0125 11.5097 13.1836 8.3718 11.5845 8.2834 9.981 10.058 9.3896 10.28 8.252 9.3346 9.2076 7.9466 7.5927 9.3218 8.9806 10.2634 7.8818 5.9832 9.9323 7.9525 10.4408 9.8281 8.1692 11.1252 10.0588 10.231 13.3181 9.1721 6.8936 8.8489 8.425 8.1777 7.8423 12.3805 9.4651 10.5888
9.2874 10.6007 13.0346 9.2384 11.16 8.8901 10.3034 10.9812 13.1028 10.2178 7.06 10.2807 9.3844 11.2363 10.6501 10.372 10.3639 13.4509 8.735 8.8122 11.4404 9.3973 9.6347 9.1986 7.6554 9.7646 9.4645 13.5055 11.3431 8.7681 9.4636 8.5555 10.6863 10.2602 9.2916 9.8034 8.791 7.7231 8.0754 9.5287 9.1882 6.8373 7.9102 10.301 9.771 6.7734 11.1655 9.1597 9.5838 9.2942 9.4803 9.7565 9.0212 11.6113 0 9.1049 8.4057 8.3036 8.4578 4.9389 10.1736 9.178 11.0467 9.6299 9.4845 11.7814 5.3036 12.2184 9.7796 9.8939 7.9057 4.8812 10.7529 8.1378 10.2566 9.4271 6.1099 10.3996 0 10.3665 9.5891 12.1328 10.7978 8.1498 8.0105 9.737 7.8825 8.2259 9.5793 9.782 12.813 7.7214 12.4353 6.3117 7.9178 11.0033 7.6303 7.8974 10.9826 8.3335 6.9205 7.2932 8.041 9.3505 7.8964 9.9649 9.9679 7.6087 10.6333 10.5815 8.2943 8.0947 8.3156 11.6854 12.7202 8.9165 12.1378 8.7424 10.6358 10.1101 9.2593 11.3424 8.4491 9.0878 10.0447 9.2834 7.1455 8.9935 9.6728 9.2139 7.6416 6.7151 9.4198 8.8877 8.8801 9.9711 7.2153 11.011 9.5235 9.4177 12.2504 10.2589 8.9259 8.8971 7.971 9.1126 8.8634 13.1846 9.8301 10.5519
9.0758 10.2554 12.8496 8.3831 10.5027 8.3805 8.843 11.549 11.3181 11.3716 7.6438 10.9177 8.6391 10.6615 10.5118 10.447 10.2919 12.608 9.0395 8.9559 12.6077 9.3524 11.4931 9.1776 7.3328 9.6345 8.1986 12.2523 11.8166 8.9555 8.9354 8.6823 10.9249 11.7148 9.1604 9.227 9.1197 8.1656 7.4954 9.0242 9.4578 7.2685 8.4029 9.0438 10.8628 6.6165 10.2929 8.9485 9.6385 9.0612 10.0406 9.7737 9.467 11.9037 8.1938 8.7948 7.9952 8.0211 9.3427 11.6311 8.4282 9.2292 10.4815 10.0296 9.0138 11.0016 5.7016 12.3829 10.2957 9.4439 7.6904 5.3832 9.6336 6.9352 10.8831 10.6603 0 10.3616 0 10.2357 10.2362 13.5825 10.8068 8.3621 8.489 9.5983 7.8749 9.4052 8.851 8.7961 12.6882 6.9916 12.3546 7.0577 8.0928 10.5467 7.0292 8.3932 12.3473 7.022 7.2632 8.2505 8.8221 10.1233 7.6166 9.8542 10.5723 7.6748 10.5092 10.6075 8.4284 5.4739 8.2941 11.4073 13.7152 9.3469 11.484 8.4332 10.1809 9.6643 9.7209 10.7472 8.3392 9.6762 10.1469 7.8912 6.7136 8.8336 9.2287 10.048 8.4157 6.7838 9.3787 7.8763 10.1093 8.8094 6.3352 10.7186 9.6417 9.9528 13.0087 9.8112 9.7849 8.9177 8.4991 8.5056 8.912 13.3821 9.6761 10.5766
9.9299 10.4844 13.3822 8.5756 10.736 7.8852 9.4715 10.3173 9.9045 11.5236 4.0438 10.8491 8.9993 11.3325 11.7065 8.74 9.1822 12.5453 9.1115 9.1899 11.8575 8.9012 7.3022 9.0793 8.6012 9.802 8.9042 11.4255 10.486 8.7525 9.5259 7.4649 9.6868 11.1727 7.9004 11.3527 8.5526 5.9375 7.8806 8.7887 9.4068 5.5932 8.3501 8.517 9.0409 0 10.6207 9.0165 8.9411 6.9803 9.3154 8.3547 8.1378 11.0147 0 8.6584 6.8635 9.7817 8.6686 11.042 5.0612 9.3884 11.0917 11.6936 9.036 10.7026 0 12.3376 9.2059 9.9613 3.7891 0 9.7302 8.7348 9.8563 0 0 9.546 0 8.8974 9.2023 11.563 12.4792 6.8313 8.2672 8.6593 7.8562 0 10.255 8.4233 9.7842 7.6634 11.9383 7.2316 8.0657 9.3728 7.2702 8.8949 12.6096 7.6834 6.367 8.521 6.295 8.5579 4.7995 10.8911 9.6974 6.6511 9.6063 9.6233 7.5831 2.8632 8.4172 10.7561 11.774 9.4255 11.208 8.536 9.9583 8.2096 9.149 10.1255 8.9025 8.484 9.2078 9.0242 6.9848 8.8616 9.0668 10.189 8.6165 7.2031 10.117 8.9749 9.2153 10.1196 6.2324 10.7211 10.0261 9.3028 9.8323 8.9367 8.48 7.8614 8.8043 9.4026 8.1093 11.7353 9.5012 9.4364
5.7726 10.4098 10.4005 7.8771 9.9258 7.9883 9.2957 9.6203 8.1736 10.7294 5.4738 10.8 6.2627 10.8506 11.3437 7.7671 8.974 10.0131 8.2252 9.1666 9.6307 8.5097 8.4067 7.742 7.7861 9.5264 7.4234 8.3166 9.7331 7.9491 9.0047 7.3708 8.5707 11.4337 7.3244 11.064 8.5461 7.4305 8.5839 8.362 7.2164 6.8283 8.7836 8.2537 8.9349 0 8.9926 7.757 8.2731 8.2178 8.7345 8.6905 6.2209 9.6197 0 7.5475 8.1537 8.6146 6.4022 5.8807 7.6086 9.0461 10.905 12.0082 9.1166 10.5613 0 12.75 10.45 9.6308 3.0069 0 9.5038 9.1859 9.4015 0 0 8.2922 0 7.2704 8.6452 11.0071 12.602 7.1986 8.2488 7.7922 8.2825 6.0914 10.2167 0 9.6283 6.9283 7.5455 1.0285 8.0537 7.9888 9.1292 8.3093 12.6278 6.6966 6.0451 9.2084 6.8297 7.2772 5.918 10.507 10.1813 5.2398 9.2089 8.5705 6.9509 5.2999 8.1413 10.7322 9.5631 8.7766 10.7758 5.9953 9.8202 8.6881 9.5496 10.5245 8.0949 8.7369 9.2027 8.2075 0 8.5005 7.1699 9.8987 0 6.7964 9.4363 8.3555 8.3658 9.9806 5.9563 10.3367 9.4741 9.2058 8.5269 8.7103 7.7387 7.9922 8.4337 9.5511 6.7289 11.0109 8.9593 9.1694
8.9084 11.7158 10.4707 7.9086 11.0469 8.3606 10.1835 11.1092 13.8691 11.7234 7.6941 10.4171 7.8334 10.4686 10.3446 10.8562 10.5392 12.1635 8.2968 7.6322 11.6544 8.2817 10.0054 8.7963 7.0605 9.641 8.4952 14.4622 10.1855 8.5623 8.7484 8.2998 9.852 11.3901 8.9108 8.9525 9.178 8.5638 7.7007 9.0442 9.3256 6.2313 8.0071 9.6826 11.622 5.5293 10.3131 10.8552 8.0032 9.1142 9.2607 9.3039 9.0923 10.6772 5.3255 6.919 8.6738 8.3744 0 11.6577 8.3427 9.207 9.9113 9.5837 9.4124 11.1453 4.3244 11.8972 8.86 9.4548 6.0267 4.7847 10.2013 7.9053 10.2217 7.2533 0.92363 10.047 0 10.2705 8.0249 12.5061 10.4366 7.9991 8.6228 8.3891 7.8139 8.784 9.4156 9.9733 12.5843 7.6925 11.9395 7.3432 7.4332 9.7815 6.901 7.2008 11.6795 8.3494 4.8241 8.1579 7.7699 9.5448 5.5257 10.0368 10.0492 0 9.7143 9.4145 7.7995 0 7.7891 11.513 11.0611 10.6008 10.5978 7.4456 9.3781 8.4811 9.3102 9.7891 7.1203 8.3483 9.3724 7.5073 5.3727 8.5332 9.7301 10.1022 7.8781 7.3601 9.9873 7.8307 8.698 10.8034 7.7315 10.6526 9.895 9.8918 12.4049 9.486 8.448 8.5816 8.2777 9.2899 8.647 12.9115 8.7733 9.9031
9.5213 10.712 10.8277 8.3687 11.0122 9.0569 10.361 10.8717 13.0516 10.8661 8.0993 11.7594 9.3116 10.8018 10.5303 10.3522 9.7352 13.2344 8.8779 8.6708 11.9013 9.0234 10.0548 9.0431 6.7563 9.1712 9.2146 13.8573 11.25 9.0563 9.3737 8.7641 9.9723 9.7717 9.7744 9.8525 9.3556 8.0321 7.551 9.5369 9.9057 7.0949 7.6506 10.0042 10.357 0 11.5947 9.6337 9.3026 9.3364 9.591 9.5994 8.7067 11.7674 5.6321 8.6266 8.7739 9.1136 9.4561 8.6629 8.8267 8.8306 10.7367 9.9702 9.6916 10.7082 0 11.6494 9.8286 9.2951 7.2714 3.6386 9.9283 7.6373 10.5809 10.3908 0 10.2573 0 11.1771 9.6605 12.7546 10.0589 8.563 9.2075 9.406 7.7888 8.9798 9.4825 8.8318 12.8245 7.5414 11.3848 7.0716 7.9471 10.9718 6.4533 7.0325 10.61 7.2722 6.6004 7.7745 8.3429 9.2652 6.6523 9.8444 10.2018 6.3739 10.1877 10.1503 8.1026 5.9042 7.7624 10.9937 12.6919 9.7473 12.4866 8.2149 9.7143 10.079 9.9707 10.8489 7.9254 9.3401 10.2605 8.2216 4.9797 8.4671 9.3259 10.0785 8.134 6.8657 9.417 8.53 9.6261 9.5483 7.2395 11.4489 9.4292 8.6492 12.5978 9.8338 9.0922 9.0675 8.2148 9.2156 8.6547 13.0097 9.449 10.1249
6.3621 10.3596 10.6326 6.541 9.2494 9.2758 8.6205 10.2182 9.5719 7.6018 4.6455 9.8934 0 9.3427 9.8454 7.5924 9.1515 11.3955 9.0213 7.874 10.2936 7.4433 8.2355 9.1356 7.5636 9.6539 8.1013 9.3697 9.2205 9.1792 9.3955 7.9125 9.3068 8.6336 8.006 9.6877 8.8054 7.4381 8.271 9.0364 9.622 5.1972 8.4251 9.1815 10.2815 0 8.8691 8.3928 7.3676 8.8701 9.597 9.592 9.8926 10.3642 5.3361 7.8525 7.4397 8.2219 8.1798 0 8.5546 8.9945 9.9512 9.3995 8.1094 10.2815 0 11.2976 8.654 8.9076 7.0438 0 9.869 8.616 9.6373 9.6314 0 9.2322 0 9.3532 7.6257 10.4985 9.2004 8.4418 7.7893 7.6628 8.6971 8.7488 9.4445 7.6448 12.7482 5.5498 13.1008 5.8726 7.6242 9.1187 7.8556 7.3457 10.9483 7.7927 5.5376 6.2599 8.2199 8.6066 0 9.8855 9.9014 6.3399 7.6619 8.3842 7.1445 0 7.7901 11.9371 11.4252 8.3446 10.4129 4.6821 8.7383 9.4783 9.5093 10.1225 6.8269 7.2781 9.7603 5.1027 0 7.3999 9.663 9.3953 8.0253 6.1808 9.0121 8.3297 8.0888 9.4277 0 10.5655 9.3949 9.5417 11.9008 7.9685 6.3129 9.754 8.7956 9.3759 7.596 12.4062 8.8705 9.8742
12.0295 11.4515 13.4316 8.9726 11.7887 8.1662 11.1721 11.8793 9.0418 13.4978 7.4476 9.8619 9.8507 11.4262 11.3907 10.7057 10.9713 13.159 9.2252 7.8949 13.3016 9.3503 10.7354 9.956 7.755 10.3227 9.9875 8.6564 10.6119 8.7627 9.3727 8.9867 10.5498 11.3356 9.365 9.8393 8.7404 7.7717 7.5041 10.0032 10.1016 4.8346 8.4206 9.739 11.6997 8.2151 9.1745 10.0571 9.9936 9.5577 8.864 9.5364 9.5144 11.6637 0 9.368 10.9975 8.55 8.2516 6.5719 7.6061 9.2835 10.9857 8.9025 9.2371 11.9203 7.073 12.5565 10.1462 9.6274 7.8074 4.444 10.2351 6.9273 10.9647 9.0137 0 10.5297 0 9.2941 10.4144 14.1838 11.6104 7.704 8.4619 9.3283 7.7311 9.2546 9.3264 11.1563 12.8499 7.4043 13.2055 5.0059 7.4808 11.1735 6.9504 8.4204 11.5203 7.3479 7.7158 6.2836 7.552 9.8337 4.853 10.0675 10.3491 5.7519 10.7721 10.6349 7.6921 7.7997 8.9742 11.2264 11.4805 8.2046 12.185 8.6811 10.2499 10.0655 9.4575 10.0244 7.8899 8.5292 9.7697 9.0817 7.3381 9.2554 9.4443 10.2776 8.3006 6.4535 10.4835 6.6959 10.433 10.4025 8.5223 11.0405 10.0698 10.1462 13.6722 10.0174 9.3209 9.5066 8.3857 8.5548 9.6324 13.7971 9.643 10.5381
11.4682 11.6652 13.3161 8.4329 11.8413 8.754 10.8771 12.6502 13.1613 9.962 6.7911 11.4101 9.8694 11.1663 11.2873 10.1822 9.9041 13.393 8.2665 7.7133 11.6344 8.8777 9.0418 8.8062 6.7344 9.7486 8.7272 13.4139 10.6755 7.9324 9.1273 8.3865 9.8358 9.8619 8.2369 9.7177 9.0483 8.0447 6.9459 9.0332 9.1727 0 8.1561 9.8714 10.6048 0 11.901 10.5681 9.1954 8.8532 8.6506 9.3954 8.9445 11.1955 0 8.4128 8.2574 10.2474 8.5176 9.8431 8.6533 9.0441 10.7388 11.3915 9.0872 11.1408 5.7348 12.0483 9.093 9.5025 3.6326 0 10.6488 8.5554 10.4312 7.1766 0 9.6096 0 9.8036 9.3594 14.0562 11.9182 7.6541 7.4895 8.2557 7.9241 9.483 10.1172 10.1919 11.4754 7.6655 12.8474 6.3736 7.6637 10.1755 7.3034 8.0255 12.7514 7.8239 6.2786 7.9608 7.7768 9.2476 4.0811 10.3461 10.1013 6.6978 9.4673 9.8521 7.4985 6.9455 8.675 11.2059 12.2532 9.4204 11.6354 7.7606 10.1253 9.0031 9.2845 11.2066 7.0475 9.5789 9.7019 8.9435 5.0452 8.8536 9.1805 9.9963 6.5507 7.0282 9.83 8.0665 9.1546 9.3943 8.5895 11.0583 10.1196 9.1138 12.7313 9.9463 10.0043 8.2547 8.7344 8.5135 8.883 13.2535 9.4843 10.3325
5.8754 9.9257 10.1944 8.7853 9.881 8.737 10.2692 11.7318 7.5901 9.0991 6.9539 10.4511 6.8841 10.5149 10.6766 9.9255 9.1927 11.1552 8.7781 7.933 10.5692 9.793 10.7556 8.5846 7.005 9.7415 9.3233 8.3977 11.9412 8.4705 9.6957 8.5471 10.7126 10.7208 9.3884 9.0631 9.0734 8.1764 8.2696 9.3881 9.6015 6.1984 7.8955 10.5072 10.3652 6.8532 9.368 4.5649 10.2692 9.025 10.1261 9.4555 7.6757 12.0977 0 9.3941 9.6184 7.8224 7.716 8.6382 8.3433 9.1059 10.0269 9.8677 10.7187 11.8351 3.3118 11.6502 9.6391 9.7125 7.6758 7.0491 9.0284 7.5764 9.6432 10.0274 3.4674 9.7814 0 10.3155 8.1191 13.0627 10.3421 8.552 8.6155 9.9806 7.6067 9.5056 8.8535 6.7649 11.7729 7.6888 9.8087 7.5453 7.2392 11.0505 8.6914 8.402 10.5948 8.6027 7.2879 7.4378 8.642 10.1564 8.1247 9.6926 10.2917 6.6865 10.3016 10.7002 8.9683 6.2702 7.7529 11.2434 12.2225 11.2323 11.3077 8.2675 9.2618 9.3869 9.8765 11.6498 8.3906 8.7647 10.2779 7.782 6.8729 9.0836 9.4608 10.0884 8.3054 7.1308 10.5908 7.9211 8.3623 9.921 6.6386 11.0628 9.4594 9.347 11.9738 9.5264 9.0436 8.0829 8.8411 10.3351 8.0127 13.0397 9.4903 10.1664
10.3435 11.4886 12.2747 7.8743 11.0069 9.087 9.7719 10.8158 12.4006 6.8773 6.2904 10.0461 10.4899 11.6926 10.9262 11.2563 9.921 13.1085 8.0911 8.2661 12.8665 8.6303 10.2205 9.6134 7.7521 9.8834 8.9844 10.6894 10.419 8.7914 9.4335 8.3954 10.9357 13.3089 8.7027 9.7444 9.3865 7.985 7.1957 9.3984 10.0353 6.8287 8.5416 9.2514 8.3848 8.2371 8.6654 8.797 7.9737 9.0051 9.9117 9.1603 10.8479 11.3999 0 7.8324 7.2604 7.0407 7.5074 9.9859 8.3898 9.0766 10.9589 9.2166 9.4009 10.9886 0 13.0385 10.3451 9.7869 5.9114 2.8824 10.7031 7.024 9.9883 8.6775 0 9.9103 0 10.1591 9.5936 11.5314 10.6716 8.1477 8.6473 9.6082 8.1425 8.189 8.9868 7.3043 12.2082 6.2536 11.6576 6.3654 8.1214 10.8698 6.1698 7.791 10.4637 7.5923 7.9734 6.8082 6.9453 10.6664 6.1307 9.9746 10.2166 6.7227 10.8407 9.5125 7.9284 6.4805 8.3714 11.391 11.8406 8.6888 11.4777 7.5938 9.7409 10.0709 9.1504 10.2717 7.2086 8.3858 9.3014 7.8965 7.1719 8.9405 8.8716 8.7936 8.245 6.5592 8.7472 7.7917 9.7254 9.1967 7.5507 11.0192 9.6073 10.7724 13.6505 9.6232 9.0681 10.3295 8.8975 9.3954 10.7772 14.577 10.7826 11.7531
0 9.6117 9.4638 9.0418 11.0675 9.2234 8.684 11.259 10.2984 11.1779 8.4393 12.2955 1.8477 11.1203 10.5577 10.5185 10.2633 12.6001 8.1684 9.6309 9.2353 9.3871 8.6416 8.7419 8.2967 10.0346 9.6427 9.1969 10.7256 8.9712 9.3036 8.3601 10.728 8.849 9.6849 9.6976 9.7047 9.7653 8.6007 9.5439 9.6558 6.12 7.988 10.0123 9.5795 7.1972 6.3565 8.3812 11.1605 9.6962 9.5631 9.2292 7.3739 11.968 7.4922 8.5816 7.6672 8.1552 7.2757 7.464 7.779 9.2764 10.2574 9.0552 9.9609 10.8952 6.5184 12.3911 9.413 8.9749 7.7846 1.5402 8.6075 7.5045 9.5634 9.0736 6.0566 10.26 5.3852 10.3148 8.9574 12.3547 9.4653 7.942 8.8665 8.7528 8.1148 9.0366 9.0814 11.3546 9.5741 7.3385 11.4416 6.8268 8.4136 11.6616 7.1801 9.4803 11.2935 8.0487 7.6454 8.2477 7.07 10.8126 5.6914 9.882 10.3789 7.2607 11.7134 11.1495 7.7795 6.0223 8.2 10.5409 10.4837 8.9121 11.5166 8.1213 9.4701 10.264 9.5605 10.251 8.0448 8.3771 9.2957 9.3149 6.5463 8.5136 9.4125 8.5958 8.0937 7.5894 10.8985 6.597 7.7634 9.5402 5.8637 10.7408 9.554 9.383 11.5444 8.2517 7.5134 8.2933 8.7042 8.2427 8.6599 13.0128 9.3604 10.0986
0 8.6433 8.1865 9.4427 6.3232 9.2396 9.0283 9.8379 5.2817 5.4245 7.9208 10.3245 0 7.5507 9.9838 11.1813 10.6782 9.3176 9.3354 9.2938 9.8371 9.4293 11.2298 8.5165 8.2669 9.6729 9.3128 6.0356 11.6968 8.8583 9.8204 7.8402 10.5429 8.9333 9.9934 9.0601 9.7667 8.3465 8.5268 9.7217 10.6811 7.3904 8.0546 9.7521 7.601 6.7976 6.0498 0 8.5843 9.9586 10.1261 9.5149 7.4696 12.7849 7.7278 8.5169 7.5164 5.9618 10.6068 7.4046 7.6014 9.5755 10.061 8.7412 9.6972 11.1371 6.8831 10.9799 9.7097 9.5425 6.7511 6.8721 8.7675 6.4212 9.9446 9.0911 5.7124 10.2994 6.9468 11.5161 9.4864 11.311 8.9428 8.8189 9.1492 8.8316 7.5452 9.1422 9.3283 0 9.7063 7.9948 8.3799 6.3974 8.6214 10.8571 10.2676 8.1784 9.8079 8.0862 9.2591 8.2605 8.0546 10.929 6.7471 9.7881 10.4297 8.9286 11.6473 10.2628 7.751 6.0677 7.8528 10.3189 8.785 8.7341 9.2445 8.5317 9.0285 10.3294 9.7247 10.2181 8.7443 8.768 9.4957 8.2442 8.9038 9.1082 10.0571 10.0637 8.7078 7.6542 8.4323 6.8468 7.1114 8.9669 5.784 9.9931 8.6062 7.7149 10.1412 7.3698 5.164 9.018 8.8582 9.3446 6.7356 11.7924 9.3288 10.127
0 8.7393 10.1474 9.5229 6.8158 9.382 8.8073 9.633 0 7.4862 9.9388 11.1399 4.3142 10.679 9.7781 10.7068 11.0841 12.0472 8.6982 9.4963 9.7613 9.0943 12.2273 8.2721 8.4796 10.3585 9.5674 6.7478 11.8247 8.852 9.7291 9.3975 10.9427 8.3883 10.5031 9.1616 9.7653 9.4293 9.081 9.573 9.4628 9.9118 7.5457 11.3293 7.744 9.8786 9.1206 0 11.015 9.9205 10.256 9.3848 7.9516 11.7063 12.7841 9.7472 7.4765 7.9381 10.4103 7.0556 9.3174 10.1033 9.989 9.0148 9.4556 12.5215 8.786 11.3527 9.4559 9.491 8.7643 8.3212 8.7383 7.6689 10.2659 11.8422 4.8981 10.7644 1.2945 13.3363 10.4015 10.992 9.3751 8.3912 9.6514 10.1148 7.8025 11.5077 8.8348 7.2886 10.1454 11.916 9.6487 8.6658 8.3905 12.6545 8.236 8.8148 11.3081 8.2751 8.386 9.1643 9.8551 10.882 8.2703 9.4441 10.0755 8.18 11.2593 11.0405 7.9789 4.6521 8.0791 10.5194 11.2072 10.7134 11.8522 8.832 10.3816 11.3731 9.7655 11.5439 8.5218 10.5008 10.1176 9.191 7.8255 9.1225 9.1054 9.6775 7.9959 7.514 8.4694 4.2049 7.1542 9.5018 6.9316 10.1905 9.4769 9.2597 11.0139 8.8352 8.29 8.8024 8.5668 8.5898 7.6139 13.3872 9.3448 10.6245
0 9.4347 9.4533 8.9188 10.7863 9.4059 10.5302 9.7471 0 5.4754 7.72 9.7726 6.5638 9.7172 10.482 11.2371 11.0397 11.3888 8.9902 8.2537 11.2391 9.5915 11.294 8.8534 8.0081 10.278 9.5188 7.859 11.8474 8.6302 9.8235 9.5725 10.8158 7.9452 9.3195 8.8601 8.9606 8.0449 8.6396 10.1373 9.9958 8.148 8.3643 11.3442 10.4771 8.2203 9.6239 5.5358 9.9761 9.4875 9.9668 9.6671 7.7928 12.7225 0 10.2641 7.2517 6.8157 10.3163 6.0218 8.9339 9.3317 9.9395 8.9644 9.8173 11.441 5.5062 11.6224 10.4367 10.2061 7.8562 7.9212 10.4303 7.2078 10.3111 9.2147 6.1241 10.8039 0 10.0916 10.3116 10.6916 9.6265 8.0621 8.7086 9.3948 7.7281 10.5935 9.0875 0 10.3048 7.6655 10.0781 6.7682 8.8932 11.2709 11.3006 8.9088 10.4676 7.6817 8.2416 8.2383 7.7448 10.0885 8.1523 9.5915 10.8707 6.8902 11.0192 10.7928 8.0955 4.056 8.3914 11.1531 10.625 8.4716 11.9853 9.1718 9.6603 11.5305 9.6439 10.5193 9.3356 10.3842 10.4898 8.9914 6.8393 9.411 9.8047 9.7725 8.6559 6.1976 9.8464 7.2183 8.9525 9.3742 7.4178 10.9564 9.312 12.3681 11.1031 9.2261 8.7845 12.1044 10.1481 10.0097 12.8626 14.3443 10.5748 12.98
0 9.1707 10.2167 10.4749 7.5808 9.688 8.2062 10.5382 6.8718 5.7207 10.7496 12.1184 5.7181 9.2235 9.9492 12.4155 10.9698 10.1331 8.5499 9.9927 9.8397 9.6629 11.9636 7.8356 8.194 11.0507 10.8078 6.8108 12.0069 8.7206 9.6448 9.3091 11.8029 8.268 10.9471 8.26 9.7122 9.0457 7.7553 10.094 10.744 7.6042 6.4214 10.3911 9.2167 9.8511 9.9649 5.83 11.0522 9.6781 10.0616 10.1859 8.1037 12.3009 6.5431 9.9356 6.8504 7.8973 11.4132 5.9421 10.124 9.4149 9.5232 9.1388 9.5461 12.0981 7.9807 10.6612 11.0341 10.055 9.3096 8.9936 9.119 7.694 12.0608 9.6041 5.6295 10.5958 8.5861 11.5963 11.2071 10.0442 9.7694 8.8204 8.7786 10.2035 7.7686 12.1032 8.3125 6.4788 9.8035 9.4777 10.6477 7.8915 8.905 11.663 9.9383 8.9745 9.8817 8.1427 7.8897 10.4365 9.7084 10.3161 8.5033 10.2199 10.4379 8.7731 11.7498 10.4311 9.2764 0 7.8835 10.6846 11.3439 9.5821 10.1321 9.9661 9.7443 9.5831 9.9889 11.1306 8.9559 10.4615 10.7225 10.1521 9.1441 9.882 9.3659 11.9658 9.8437 7.6358 8.2358 6.4997 8.1531 8.3851 6.5144 10.6759 9.2752 9.0129 10.8916 8.6259 4.6173 8.644 8.5331 8.8644 8.3965 12.7715 9.5559 10.389
2.4203 8.5335 10.4114 10.4074 9.118 9.4624 8.5021 10.1322 7.1418 7.2852 10.2123 11.6507 6.6762 8.2341 9.8513 11.5798 11.27 11.6655 9.3012 10.177 9.4857 10.982 12.0196 8.1525 9.1722 10.4372 10.1268 7.8388 12.296 9.4336 10.0927 9.4016 11.6784 8.1049 10.8335 8.49 10.0944 9.5722 8.8499 9.9353 9.6844 8.4818 6.9893 10.199 9.1427 7.928 10.1878 0 11.7249 9.6973 10.2253 9.9963 7.6262 13.0788 13.3629 10.3638 7.2655 8.3151 9.9559 7.456 10.1307 10.1144 9.8326 8.6855 9.9455 11.9376 8.4021 11.1065 10.8921 10.0936 10.2177 8.1745 9.3208 7.8841 11.2265 11.052 6.3528 10.8373 6.7555 12.4195 11.177 10.8364 10.2981 9.0921 9.2982 10.6515 7.8022 12.1805 8.5997 5.6573 10.4759 9.0827 10.947 7.3752 9.2349 11.5448 10.0956 8.8979 10.9545 8.4632 9.1714 9.5579 9.5822 10.0317 8.2731 9.7673 10.9532 9.9932 10.0922 11.4921 9.061 0.98739 8.3744 11.3441 10.6631 13.2599 11.0359 10.165 9.3155 10.8226 10.2578 11.8982 9.11 9.7502 10.398 10.3405 8.5605 9.7018 9.6931 10.4656 9.9551 8.8175 8.1568 8.5822 7.1997 9.0358 0 10.1342 9.8454 9.3361 10.6935 7.5396 7.2459 9.5004 9.1622 8.9373 9.535 13.0815 9.2929 10.7396
0 7.9434 9.661 9.9083 6.0905 10.5718 8.6748 9.7489 0 7.3942 12.7798 11.3736 0 8.4478 10.3464 12.744 9.1273 9.6524 10.0236 9.6203 9.6338 9.2433 11.8221 8.3537 8.2963 10.862 10.5788 6.7581 12.278 9.8379 9.7913 9.4483 11.5439 6.8603 11.1532 8.4786 9.3532 8.6602 7.6621 10.6637 10.5164 8.8626 8.574 10.2278 8.2737 9.0662 9.4936 10.7482 10.2604 10.0152 9.6461 10.1426 8.0228 12.3245 12.0261 9.7464 6.8948 7.4643 9.1356 6.1082 10.9388 9.7232 10.0185 8.5544 10.2713 11.8506 7.5406 11.9022 10.6116 10.1232 7.7545 0 8.8587 6.2892 11.4611 11.2637 0 10.3144 4.9635 9.8963 10.395 9.8654 10.3843 8.9094 9.3537 10.6289 7.2667 11.3391 8.725 0 11.2945 8.2651 10.0728 7.5343 7.5329 10.7353 7.2874 7.6466 9.3931 9.2004 7.1769 9.3318 9.6276 9.1873 11.6092 10.014 10.6103 5.8588 10.3316 11.3511 10.3007 4.5592 7.0402 12.0561 11.218 12.3473 10.6464 8.8525 9.5381 10.753 9.6398 12.7802 9.1716 10.936 12.6583 9.5689 7.9814 9.8223 10.0133 10.1083 9.7365 7.3079 8.0338 8.5788 9.0096 8.4458 6.813 10.5778 8.852 8.5852 10.6422 9.2344 10.4546 9.4973 8.3093 7.7081 7.8376 11.9771 9.3789 10.3607
0 8.4637 9.1769 10.0013 6.3337 9.5829 8.1579 10.3174 0 6.045 10.5691 11.9189 5.4082 6.2181 9.4438 11.8349 11.5873 11.7651 10.1722 10.0824 9.4426 10.5614 13.3061 8.663 7.7716 11.2153 9.931 7.8643 12.6424 9.1657 10.1801 9.4918 11.9476 7.6037 9.7401 8.9122 10.711 8.622 9.2263 9.7208 11.2979 7.8143 7.8546 9.8989 8.7584 9.9051 8.2707 5.547 10.0661 10.417 10.4604 10.0155 7.1693 12.4788 12.0856 7.3834 6.4797 7.4639 10.4211 5.5707 10.009 9.287 9.5454 8.5004 9.5574 12.8835 8.3755 11.778 10.4972 10.1959 7.9542 9.2163 8.8186 7.3991 11.5834 10.2281 5.4185 10.4388 0 9.803 10.053 13.2804 9.5719 8.9273 9.194 9.8937 7.7772 10.6966 8.6162 4.4377 10.1192 8.2586 10.66 7.708 8.9039 11.9355 9.0231 9.3127 10.3725 8.473 8.4498 9.4239 9.5795 10.4566 7.9329 9.6875 10.4266 9.0994 10.5825 11.2062 8.9302 4.6785 7.8439 10.6367 11.4001 12.9592 10.0988 8.8821 9.3052 10.8468 10.0352 10.5898 8.1802 9.9525 10.4077 9.4211 8.7753 9.8159 10.2856 11.1442 10.4557 7.8706 8.1015 7.5122 7.9641 8.3102 4.17 10.1313 9.5153 8.7518 10.0259 8.8321 6.7253 8.8948 8.6428 8.3947 7.6404 12.7783 9.3557 10.1002
0 8.2415 9.5706 9.6383 3.6441 8.6572 9.0708 9.3154 3.1862 6.3132 10.5186 12.3548 5.9846 6.6609 9.6605 12.7526 11.1328 10.415 10.4134 9.4752 10.5852 9.6438 10.8948 8.3815 8.5477 9.5419 10.6741 7.3989 12.1923 9.062 9.6307 9.2857 11.6969 8.2203 8.8179 8.5855 9.4307 8.2586 8.605 10.3722 10.3026 7.5479 7.9642 10.5306 10.0335 9.6485 5.7433 8.9966 11.2737 10.9874 10.8468 10.0485 8.3079 12.3534 7.4855 8.5716 6.0244 6.8828 10.1748 5.2835 9.8363 9.242 9.576 8.0157 9.8072 14.1412 7.6265 11.3766 10.8595 9.938 7.886 6.0738 8.9792 6.5145 12.3482 12.3037 5.8872 11.3488 5.7657 10.4883 11.3796 10.1024 9.4079 8.9454 9.052 9.3903 7.3257 10.5843 8.6417 0 9.791 7.5268 11.1952 6.7006 7.7384 11.5475 6.9777 8.5801 9.9036 8.5525 7.6667 7.1397 9.4179 10.8799 5.0436 9.6251 10.2444 7.5758 11.5701 11.2569 9.0728 0 7.1445 10.4461 9.0033 12.4747 9.1549 8.5191 9.708 10.0526 9.7145 11.5087 8.6167 10.1703 11.3627 9.3646 7.3321 9.6986 9.7352 10.3691 8.9017 5.7039 8.9002 7.1744 9.476 9.3251 6.2927 10.6573 9.1492 8.7483 12.2369 8.5686 9.6287 9.9299 8.5227 8.9483 9.1574 14.0653 8.932 10.9237
0 9.1469 10.0002 9.6456 4.8871 9.778 9.3067 9.8479 0 6.634 9.8681 10.7989 3.2523 10.0116 10.0417 12.0396 10.3257 9.7296 9.6477 9.416 10.1039 9.8087 11.2287 8.36 9.9039 10.9043 11.4615 6.9002 10.8116 9.5771 9.671 9.2855 11.1273 8.4521 9.9714 9.4285 9.6057 7.808 8.5916 11.499 10.8408 6.6285 6.2961 10.4704 8.1728 7.4599 6.9539 5.5931 9.3249 9.677 9.7468 9.7815 6.81 11.2574 4.7881 8.3668 7.4723 5.8393 10.1185 5.1879 9.6411 9.3516 10.2815 7.9101 10.2263 12.5798 2.4061 11.6648 10.8319 9.6929 7.3746 6.8965 9.5308 6.6309 11.0565 10.4322 0 10.6896 0 9.9111 9.733 10.4467 10.1273 8.7268 9.641 8.8711 7.45 7.9329 9.0827 0 10.7675 8.5438 9.7829 7.841 7.7333 10.5926 9.4991 7.6689 10.0836 7.4571 7.9003 8.1965 7.0616 10.5849 6.424 9.6221 10.802 4.8076 11.4232 11.5653 8.0993 0 7.1524 10.5247 8.365 8.9505 10.163 8.5034 9.052 10.0832 9.6245 10.5252 8.3334 9.7004 10.3724 9.4356 6.9506 9.6118 10.0701 9.5384 9.8959 6.9083 8.688 7.8607 8.2533 8.7734 0 10.3133 8.76 8.6648 10.9647 7.9336 7.0225 8.9249 9.0573 8.6473 7.892 12.196 9.1737 9.8194
0 10.0966 9.2779 9.2136 4.8396 9.5693 8.392 9.6384 0 5.8004 8.001 12.1539 0 9.8218 10.1966 11.9313 11.5808 10.2424 9.6021 8.205 9.1546 9.8674 10.3845 8.41 8.4528 10.9114 10.0475 7.6834 11.3842 9.1551 9.6625 9.3007 11.6733 8.4679 10.5834 9.2424 9.4859 8.4683 8.4666 10.0938 10.8369 9.4826 7.5463 10.379 8.4806 9.2695 7.651 0 10.1015 10.003 10.2693 10.2355 7.6588 10.7395 7.9011 10.3129 6.3162 7.2875 11.7109 5.9934 9.3096 9.2738 9.9348 8.5084 10.034 11.829 6.3547 11.4905 11.2065 10.1962 7.6821 6.5929 8.5456 7.1347 11.0821 11.824 4.9876 10.8465 0 10.6358 10.2234 10.7135 9.6674 8.4688 9.4662 9.8529 6.8403 9.9853 8.9611 7.6096 9.7845 7.2285 10.6137 7.0925 7.5814 11.0462 7.5502 9.1951 10.447 8.0596 8.0973 7.9248 7.871 10.6549 8.5513 10.0359 10.3393 9.072 10.9623 10.3534 8.8373 3.4424 7.6764 10.0777 9.8875 11.2338 11.23 9.011 9.6507 9.4746 9.8086 11.8751 8.5082 8.5356 9.79 9.5099 7.2503 9.5726 10.0361 10.5931 9.5461 7.2355 8.1163 7.433 8.3883 9.1527 6.1087 10.538 9.4568 8.487 10.7841 7.7297 8.1171 8.9073 8.6285 8.84 7.3806 13.4924 9.2048 10.3628
4.3442 9.1623 10.3508 9.3581 6.2923 9.7446 7.7951 9.4191 0 6.1754 9.9109 12.4179 6.3806 7.5852 10.0761 13.0469 11.1824 9.725 9.7333 9.666 10.3025 9.7371 11.6568 8.57 7.6788 10.4077 10.5706 6.8776 11.6168 9.6614 9.9148 8.913 11.0837 8.708 10.3946 8.69 9.5526 10.0292 8.5689 9.8358 10.1104 8.5243 7.6126 9.3803 8.327 8.2285 6.9668 5.6171 9.7959 9.4586 10.2449 10.3267 7.7772 11.1964 3.742 9.1937 7.1384 8.7482 10.3183 6.1909 10.0756 9.9088 11.8212 8.4064 9.8416 11.6203 6.0748 12.0406 10.5894 10.016 6.8956 7.6175 9.0507 7.5405 11.813 10.9786 6.0762 10.2419 0 9.8182 9.833 9.7855 9.815 8.274 12.268 9.7458 7.6134 9.8435 8.4866 4.7969 10.1321 8.902 9.7863 7.2451 7.7617 11.5298 6.8402 7.6935 9.708 10.5308 6.8987 8.2373 8.2229 11.7226 7.1327 9.982 10.3644 7.7857 10.5282 9.8662 8.2689 0 7.7565 10.3796 12.1141 11.8164 9.9638 8.0205 9.0702 9.7361 9.9025 11.691 8.1129 9.647 10.494 8.4861 7.7434 9.3724 9.5007 10.6697 8.4651 6.8364 8.3665 6.3664 8.5509 8.741 6.4342 10.0128 8.9257 7.693 11.5576 8.0715 4.9388 8.9479 8.0507 8.6235 7.9047 12.4944 9.224 9.19
12.8692 11.5775 13.9448 8.6891 11.3995 8.4509 10.7713 13.0076 13.0848 14.127 5.4386 9.9558 9.7822 12.4522 11.2648 9.8269 9.3877 13.4127 7.81 8.5665 12.1506 9.079 11.4523 9.9281 8.3396 10.0614 9.8262 12.026 11.3214 8.3611 9.352 8.986 9.9785 8.7456 9.1381 10.0444 8.8979 7.5419 7.8096 10.5262 10.7152 5.556 7.9532 10.8608 10.3694 0 11.6204 9.9266 11.6832 10.0126 9.3185 9.414 8.9947 11.3846 0 8.2889 11.2124 9.5984 7.666 13.9802 8.8223 8.8322 11.823 9.8707 9.5473 11.4129 6.0461 13.0124 9.8588 9.3948 7.6487 4.4354 11.0817 7.5586 9.7235 7.805 0 10.7004 0 9.6212 9.2864 13.5634 11.8496 8.0281 8.9273 10.1034 7.6303 8.1238 8.9203 10.1511 13.8141 8.7124 13.8439 5.7965 7.2998 10.8626 6.9204 9.0837 12.3868 7.673 7.9203 8.1211 6.8277 11.11 6.3468 10.3201 10.1432 7.171 10.8288 10.5315 8.0808 7.3424 8.3256 11.305 12.9621 8.6413 12.2748 10.7082 10.1314 9.5126 9.548 10.3952 8.7549 9.1265 10.0932 9.6725 7.2803 9.5307 9.6704 8.6454 8.4491 6.2219 10.5368 6.7395 9.2096 10.6937 7.8892 11.5258 10.1527 10.9198 13.2638 9.7277 9.0537 8.2993 8.1704 8.7692 8.8577 13.5187 9.4815 10.8799
10.9424 12.2034 13.3889 8.3367 11.908 8.119 9.9753 11.803 11.6429 11.1361 6.8298 10.4718 8.761 12.3534 11.3322 10.4762 10.4948 12.8512 8.3581 8.3794 12.8076 9.0224 10.1477 10.1836 7.7052 10.7627 8.796 10.9928 11.255 8.6707 8.9263 8.119 9.9696 10.6347 9.853 9.339 9.4923 7.9083 7.8577 10.7646 10.1386 6.0316 8.3672 9.8154 10.069 4.7735 10.3041 9.477 8.3306 9.4689 9.1416 9.6661 9.5847 11.4762 2.9797 8.6936 8.9008 8.3491 9.1764 10.8606 8.0567 8.9322 10.826 9.2806 9.0251 11.7559 5.2375 12.3466 10.1458 9.2916 6.0081 0 8.9321 7.2571 10.6422 8.6873 0 9.8776 0 9.6071 9.6341 11.2469 10.5567 7.9986 8.753 9.5694 8.2869 8.276 8.8549 9.8441 12.8959 7.8155 13.7368 6.2167 7.7237 10.7704 7.5228 8.2877 11.7641 7.7048 8.0783 6.8851 8.9301 10.2786 6.711 10.435 10.4844 7.236 11.0991 10.4331 8.2505 6.2438 8.0004 13.0376 13.7451 8.4779 12.6069 8.491 10.9762 9.9225 9.5833 10.2802 8.0761 9.0052 10.4814 8.5348 6.8386 9.5401 8.4969 8.9441 9.2245 5.1265 8.8106 8.709 10.5175 8.6595 7.1673 11.2445 10.6847 10.3914 11.7862 10.1225 9.9262 9.0402 8.5108 8.549 9.969 13.4966 10.0563 11.1304
11.3714 10.3837 12.9494 9.0134 11.781 8.4749 9.9358 11.0894 13.5178 11.1948 6.9612 10.3054 8.3251 11.063 10.3699 10.5122 10.4542 12.913 9.1379 9.2729 12.6418 9.1345 10.4932 9.7046 8.0914 9.6848 9.1502 13.538 11.0953 8.2962 9.5609 8.8275 10.1976 8.9813 8.5368 9.5426 9.5002 7.581 7.6786 9.5646 10.0257 6.2249 8.2441 10.0072 10.066 6.8539 10.1388 9.9794 11.0406 9.5608 9.4485 9.7249 10.737 12.1358 0 9.0483 8.1074 8.0162 9.6483 9.5039 7.9328 9.1426 10.7709 9.1216 9.4328 11.751 7.2131 11.8099 10.6101 9.1605 7.1231 5.6578 10.1607 7.498 10.5377 9.0279 0 10.6946 0 10.6664 10.1158 13.5274 10.0003 8.0999 9.2802 9.6012 7.8431 8.8467 8.4749 9.7854 11.7228 7.7139 12.6636 5.7674 7.4195 11.0626 6.4918 9.2162 11.3374 7.7918 9.156 7.0251 7.7017 10.5739 7.1903 9.8767 10.4999 8.4612 10.2249 10.3891 7.6428 6.6339 8.0766 10.7769 12.6515 8.3959 11.4923 9.2291 10.1572 10.2897 9.4704 10.9023 8.33 8.5184 10.3322 9.6163 8.2584 9.6291 9.5543 9.0687 9.1331 6.1035 10.5269 7.4055 10.9316 10.4852 7.4404 10.6134 10.124 10.1095 12.7144 10.2349 8.3099 9.3553 8.3873 8.385 9.4058 12.8944 9.6047 10.8728
10.0456 10.0749 10.9297 9.4991 11.4736 8.9319 9.8146 10.112 10.8276 10.9627 6.7337 10.2079 8.4039 11.2564 10.5141 9.4745 9.9426 13.0774 8.7521 8.6778 12.5465 8.3189 10.1173 8.2686 7.2514 9.7601 8.9388 10.2055 11.6129 8.7675 9.7263 8.4899 10.5438 10.0363 8.9014 8.8028 9.8631 7.6244 7.3615 9.8327 10.4549 6.683 7.8157 9.7681 11.2461 6.5376 9.5267 7.8633 10.3553 9.7185 8.7216 9.6174 8.2012 12.5828 1.9434 9.8435 8.4496 8.1665 8.6558 10.5785 7.9874 9.408 10.7379 9.4402 9.9984 11.6358 6.1629 12.4406 9.7489 9.5091 7.7697 6.7469 8.5516 7.5921 10.6356 9.5058 4.9163 10.4886 3.1483 10.7655 9.6394 13.6784 9.5687 7.1376 9.0933 9.5207 7.2172 9.4652 8.5796 10.5648 11.8809 8.2265 10.8059 6.3341 7.184 11.3956 8.151 9.3167 10.8324 7.8618 7.4834 8.2089 8.3456 9.381 6.7135 9.6694 10.9515 7.8751 10.7757 10.4738 7.4801 7.7266 7.965 11.2176 11.1207 9.6796 11.8844 9.7557 9.1736 10.3011 9.855 10.6941 8.0002 8.9348 10.1526 9.3321 7.1628 9.2992 10.0798 9.6013 8.0741 5.7786 10.7485 6.7999 8.8108 9.8987 7.3261 11.2398 9.7618 10.6656 11.7724 9.305 11.0496 8.986 8.454 8.4908 8.4647 12.0422 9.0819 10.18
11.3124 10.127 13.4245 9.3175 11.9477 8.7356 10.3747 10.9828 12.4875 10.5073 6.9086 9.9992 8.9963 12.2152 10.2168 9.3734 9.8911 13.2609 9.1083 8.7419 12.2377 9.0743 10.3605 8.6942 7.458 9.4526 9.6194 13.7058 11.4321 8.1394 9.143 8.7327 10.1734 10.2165 8.1823 9.1548 9.3709 7.9816 7.3966 10.127 10.9584 5.6543 8.3238 9.7313 10.738 9.0842 10.1729 8.929 10.7427 9.722 8.6318 9.5581 8.4409 11.6093 0 10.6007 9.7061 8.0664 8.502 6.5681 8.3886 9.1336 11.3622 9.2751 10.0211 11.5376 7.5645 11.7204 9.8019 8.8009 8.0225 6.6826 9.0696 8.2775 9.5323 8.192 2.2081 10.3729 0 10.6026 9.5544 13.9936 10.0142 6.9012 7.6477 9.6851 7.4938 9.2897 9.3634 10.2018 11.927 6.6705 11.7308 6.4626 7.3362 12.0561 5.2172 8.9364 11.4785 7.8837 8.1204 9.897 7.9462 10.0716 7.3789 9.2788 10.7966 8.371 10.3105 10.5695 7.6596 7.8718 8.5119 10.339 12.6818 9.2382 12.534 10.2763 9.7018 9.7437 9.8382 10.7787 8.6876 8.972 10.4238 9.008 7.3653 9.8443 9.4898 9.9317 7.915 6.4081 10.177 7.5728 8.0497 9.4565 7.3388 11.4508 10.0698 10.567 12.0778 10.0503 9.2573 9.509 8.2467 8.3543 9.6801 12.8505 9.617 10.6516
0 8.1837 8.3214 9.9666 7.8246 9.4071 8.8767 9.3545 0 6.9632 7.6583 11.5013 5.8944 6.6767 9.89 10.7424 10.7623 9.694 9.6845 9.1614 8.9884 9.8601 11.2189 7.7551 8.8637 10.1128 9.9719 7.6087 13.1962 9.2008 10.0311 8.9154 11.6932 8.1676 11.404 7.9106 10.4225 8.2953 8.8826 10.5573 11.3957 9.0951 8.345 10.7036 9.4209 8.2942 7.7531 10.6252 10.6309 10.8844 10.2994 10.0106 8.2222 12.849 0 11.138 5.7873 6.5894 10.1728 5.4787 8.4246 9.3603 9.7816 8.2198 9.6902 12.2811 6.2131 10.897 10.7452 9.9006 7.5597 8.7299 8.7511 5.0788 10.225 13.0647 6.992 10.7467 5.5895 13.1075 10.4945 9.8036 8.6763 8.2761 9.498 10.954 7.6408 9.6585 8.2683 10.455 10.364 8.8784 11.5722 6.4302 7.6312 12.0631 7.3653 10.0365 12.4995 9.1025 9.6059 8.2705 9.9292 11.1954 7.2261 9.0868 10.6551 10.0313 11.0128 11.1271 7.7763 4.6026 7.4012 9.7898 11.0138 8.4377 10.5902 10.3707 8.7667 10.3198 10.1301 11.61 9.0295 9.4137 11.0603 9.7155 8.9078 10.2546 10.781 10.6271 10.1834 8.1004 9.9908 6.3463 9.0402 8.442 4.0006 10.7764 9.951 9.0974 9.9821 8.8954 9.2106 9.5774 8.6525 9.1411 7.6874 12.0666 9.1034 10.2664
12.235 12.2083 11.9074 8.7912 12.0909 8.841 9.6523 11.5666 9.0114 6.7979 6.6158 9.501 9.4736 13.3342 10.9745 9.9851 9.9252 13.5422 8.0828 7.976 11.9355 9.0527 10.9285 9.5984 6.5361 9.66 9.4714 7.8679 10.6586 8.4263 9.4345 8.9734 10.9758 10.9512 9.8959 8.747 9.7465 7.792 7.5883 9.8704 9.6003 8.533 8.6822 9.3663 10.4334 7.9438 9.7092 10.5456 9.9692 9.4782 9.1568 9.5574 10.2941 12.0104 5.5594 9.2798 6.6611 9.0091 11.0862 11.5666 8.0663 9.1836 11.0959 8.3971 9.9457 12.036 3.265 13.1838 10.0881 9.3499 6.9131 6.2533 10.6072 7.8345 10.5895 8.5533 4.882 10.3799 0 9.9388 10.2056 11.9125 10.4555 7.1093 8.5423 9.6112 7.5527 8.1371 8.9931 10.5887 11.3752 7.8595 12.1782 5.6277 6.2207 11.5361 6.1629 8.698 10.5706 7.3992 7.2836 6.8077 8.9124 9.8187 5.6439 9.7269 10.66 6.7123 11.7017 10.4392 7.146 9.0597 8.4476 10.9591 13.4729 7.8977 11.6148 7.4428 9.822 10.3652 9.9369 9.7852 8.646 9.6392 9.8859 8.4503 7.8184 9.2954 9.5485 8.0132 8.2843 5.4704 9.5933 9.1294 9.1031 7.9749 6.8994 10.9341 9.3484 10.659 12.2259 9.308 9.927 9.9542 8.3881 8.6558 9.7657 13.4977 9.587 10.9631
12.6859 11.1555 11.563 9.6661 12.6711 8.4654 11.4588 12.2124 12.1866 13.1591 6.0975 9.6718 7.9674 12.9149 10.6657 10.1705 10.0188 13.6654 8.4179 9.525 11.4605 9.2583 9.6144 8.9748 7.5428 9.7877 9.7699 11.4063 10.3815 8.897 9.312 8.1613 10.5324 8.3725 9.7858 9.312 10.1099 7.235 6.7357 9.5862 10.3773 5.7736 7.8848 9.6278 9.8948 0 10.842 11.2346 10.719 10.111 10.467 9.8858 9.6916 12.2454 5.4058 8.2482 8.6113 9.1803 8.4098 12.5413 7.757 9.5233 11.8288 9.7532 9.9746 9.9648 5.5981 11.6891 10.1386 9.3004 6.0525 8.9382 9.4087 7.7909 10.0217 8.0865 3.5523 10.681 6.083 7.8603 11.6465 13.7087 10.6664 7.726 8.7818 9.3948 7.4588 8.161 8.4531 10.7658 10.5334 7.1963 12.1914 5.7183 6.7537 11.5653 6.5308 9.3236 11.9137 7.9237 8.1877 6.2815 6.8111 9.4937 5.6534 9.7585 10.3533 7.6959 10.5315 10.956 7.8957 5.0828 8.3581 10.7401 11.5156 7.7805 13.0892 10.7492 9.6347 10.2426 9.3301 9.9272 8.5063 8.9435 9.8261 10.6116 8.07 10.1394 7.9386 9.8683 9.1005 6.0102 10.9605 7.2709 10.7014 10.2403 9.4614 11.3253 9.9678 10.8406 13.464 8.6544 10.366 9.8478 8.4891 8.772 9.3961 12.9863 9.3247 10.3456
0 8.0616 9.6282 10.2245 7.079 9.6396 8.9281 9.0244 0 6.2371 8.7552 12.0764 1.2277 2.5531 9.5096 11.0837 11.3126 9.8485 8.311 9.4817 8.7731 9.3051 12.3575 8.9029 8.9429 10.8485 10.0886 7.5495 11.2848 9.4455 9.9744 8.3919 10.7555 9.1553 10.4435 9.2062 9.8379 10.222 7.3756 10.9534 11.9841 7.5571 7.289 10.4028 7.4395 7.1922 7.4093 8.9789 10.0244 10.7934 10.1549 9.9035 6.7639 12.5634 0 10.7284 6.5342 3.8545 10.6122 5.7296 8.4563 9.2517 10.2602 8.7564 9.8114 11.626 5.0963 10.9583 10.7404 9.5734 7.4137 8.6375 8.8106 7.5363 10.0541 8.3941 0 10.5354 0 11.8979 11.1399 9.6586 9.3884 8.2033 9.5416 10.9239 7.3084 10.5887 8.5561 5.943 12.6946 7.3995 10.4328 6.7976 7.7994 12.8813 8.3479 10.1094 9.9638 7.6022 8.8936 7.6015 8.6945 10.5858 7.5431 9.4188 10.5032 9.5859 11.4651 10.8951 7.2748 0 7.5725 9.7529 12.2353 8.5714 9.9116 10.0792 9.3547 10.0002 9.612 11.6733 8.8305 9.6158 11.004 10.42 10.0368 9.5564 10.08 9.7899 9.4224 7.6812 9.1401 5.5529 7.2333 9.6297 5.912 10.497 9.233 10.0059 10.964 8.5053 7.3856 9.3569 7.9668 8.8033 7.7262 12.7958 9.6162 10.7527
0 8.1567 10.0626 10.179 7.0314 9.844 9.1353 8.4756 6.9273 7.3335 8.2875 11.676 4.8629 8.9282 10.0667 11.5906 12.5956 10.3462 10.0783 9.5676 9.9164 11.018 11.9468 8.4086 9.1111 11.0069 10.9588 7.5242 12.8834 9.1491 9.7459 9.8228 11.4547 8.8751 11.6196 8.0663 10.3815 8.1534 7.9743 11.1325 11.3409 8.4 6.7567 10.7044 8.8645 8.573 8.8817 4.3276 11.8051 10.0684 10.3446 9.8318 8.1021 12.7592 13.6895 12.7198 7.0299 6.1944 11.5691 5.6618 10.7013 9.4191 10.2573 8.3471 10.6934 12.5184 7.9265 11.1833 10.6628 10.042 9.3692 8.4449 8.7766 6.4158 11.2856 12.5871 4.8052 11.3473 8.3754 12.3148 11.5798 9.7833 9.7317 8.0078 9.2877 11.5243 7.2338 11.9741 8.4006 7.0692 10.8536 9.8816 11.3501 7.0342 8.0512 12.349 9.1582 10.1525 10.3638 9.6141 9.7654 9.5683 10.3214 10.7711 9.1058 9.2877 11.6188 10.9067 11.4731 11.1638 8.7072 4.6949 8.4596 10.4935 10.7579 10.5215 10.8151 11.202 9.2355 11.1059 9.8585 12.6896 9.2531 9.6531 12.2025 10.8648 9.6822 11.0854 9.3482 10.3222 10.3574 6.3917 9.8617 9.139 8.0162 9.5157 5.8426 10.3103 9.8943 9.3905 10.6877 9.4597 8.1869 10.1802 7.9612 8.0422 9.532 12.3425 9.7686 11.22
7.2805 10.1662 10.1641 10.4575 6.9963 9.1986 8.1873 9.5329 6.2881 7.3518 6.8639 11.148 6.2212 9.8838 9.7818 10.8862 11.4813 10.2634 10.6051 9.4192 9.0205 9.9144 12.1093 7.8473 8.5945 11.0343 9.2482 7.6688 12.22 9.1521 10.2434 9.1201 11.4681 9.3534 10.8694 9.3755 9.5768 8.3343 8.0886 9.86 10.5128 10.8467 7.314 10.2659 8.8642 10.9833 8.5175 7.2851 11.0015 10.3805 10.5643 9.919 8.1015 12.8229 9.6484 10.1671 6.3366 6.3597 10.5683 3.8375 10.0643 9.4521 9.8657 8.9719 10.1675 12.9746 6.3993 11.6964 10.9751 10.3313 7.5276 5.6166 9.1189 6.9581 10.732 12.7505 0 11.4789 0 12.888 10.6852 10.1724 10.2989 7.6438 9.2852 10.7803 7.3456 11.7161 8.883 0 11.2924 8.0934 11.3646 6.4481 8.1727 11.6225 9.5979 9.7827 10.759 10.1287 9.4 7.558 8.3039 10.5172 9.0776 9.7481 10.823 9.5053 10.1275 10.4761 9.5093 0 7.3975 9.9955 10.1886 11.3187 11.1671 10.6182 9.3943 10.1888 9.7957 11.7211 9.0863 9.2971 12.4104 9.9778 8.2018 10.5063 9.2536 10.1931 10.0469 7.0765 8.0098 8.4444 9.5169 8.5049 0 10.7964 9.7394 9.9933 9.6433 9.9149 9.4646 12.9885 9.6071 10.3084 12.1233 14.9142 11.7769 12.9271
6.091 9.0584 9.6128 9.6984 8.4123 9.0754 8.3938 10.7699 0 6.9745 9.5094 12.9337 3.8423 4.1005 10.6773 12.5851 12.3643 11.7339 9.3385 10.4562 10.5257 10.5061 12.6304 8.192 7.3913 10.1348 10.2952 8.0567 12.5091 9.3505 9.188 8.8982 11.8298 8.1192 9.5625 8.5181 9.5066 9.3738 8.9662 10.7607 10.7925 10.1202 7.2773 10.4977 8.1571 6.4735 8.9354 7.4352 10.8351 9.5707 10.1693 10.2222 7.5342 13.0733 5.4416 10.6935 6.8151 7.7549 11.0324 5.8142 10.5937 9.3139 9.382 9.0936 10.03 12.8843 7.953 11.7929 10.619 10.6452 8.0294 9.3487 9.5031 7.4103 10.886 12.5964 6.6063 10.2485 0 11.7104 11.5425 10.6318 10.542 8.6314 8.698 10.1793 7.7012 11.523 8.6879 0 11.7386 8.9208 11.3457 8.5145 7.7557 12.0517 7.7719 8.6342 10.4263 8.8887 8.0252 8.7904 9.1418 10.6307 7.7481 9.4953 10.2805 8.7099 10.7833 10.9767 8.5951 0 7.4048 11.2776 12.6739 11.898 11.7763 9.5289 9.4524 10.3974 10.0624 12.3075 8.5418 10.2853 10.3547 8.9811 7.0243 9.9729 9.3019 10.4086 9.6249 6.411 9.2364 6.5268 9.418 8.738 0.034117 10.7213 9.3949 9.1866 11.2736 9.8772 9.0098 9.0185 8.5989 8.9725 8.1018 13.7534 8.7769 10.1124
0 10.9671 9.5779 8.8368 11.8866 9.4671 9.8877 11.0878 11.3955 7.8868 7.0784 12.949 7.0394 9.8948 10.6868 12.0129 12.0536 12.7125 9.6813 8.6867 13.5173 10.3166 11.2984 8.4921 7.4239 10.3429 9.3098 10.9152 10.5915 8.3654 9.2963 8.9319 10.7916 9.6343 9.0029 8.9575 10.1365 8.2694 8.4517 10.2871 10.6871 8.2312 7.4989 10.4845 9.7155 10.1387 8.4557 9.737 11.1174 9.9189 10.0317 10.0548 7.9917 12.4793 6.1828 9.4588 7.6405 9.3129 10.7586 5.9164 7.8518 9.2333 9.7474 9.8708 10.3099 10.9218 6.6117 11.1522 10.45 9.9507 5.0326 7.3169 9.2842 5.8442 10.9819 9.0805 5.3962 10.2167 0 9.4436 10.7398 11.9623 10.7321 8.4058 8.8071 9.1679 8.2768 7.5492 8.4599 8.4691 9.7911 7.9311 10.4272 7.2068 8.6039 11.9203 10.1969 9.6893 10.4335 8.2021 7.2427 8.0379 7.6099 10.2544 6.1779 9.6397 10.7687 7.6769 10.596 10.745 7.9829 4.0187 7.0876 10.6653 10.7137 8.7355 12.0872 9.0181 9.5509 9.2591 9.702 10.4109 8.7331 10.2985 10.0802 8.9113 8.1468 9.3746 9.9686 10.5784 9.4321 6.7466 10.4649 8.5981 10.7189 8.887 7.5644 11.8028 9.8445 8.9431 13.4242 9.8128 9.2853 11.9493 9.7147 9.5406 13.0108 14.4874 11.3789 9.6862
6.2502 8.7983 10.1135 9.8017 8.6687 9.4901 8.7271 8.6358 7.2278 7.6535 11.33 12.2509 5.6296 9.4113 9.3849 11.2335 11.353 9.8339 9.8713 10.8219 9.379 9.636 12.2346 7.3497 8.548 9.7854 10.0782 7.8545 12.0366 8.8323 10.6857 9.3619 11.649 8.4743 10.2362 7.9037 10.4923 8.6211 8.6498 10.8542 11.2252 9.0408 7.2574 10.7695 8.3983 8.4051 8.1682 5.9678 11.2439 9.7538 11.4885 9.8976 8.7038 11.6564 13.2229 11.0227 6.8914 7.4246 12.2329 5.961 9.6974 9.3215 9.6508 8.0418 10.3131 12.2551 7.48 11.5612 11.1653 9.913 10.5935 9.0516 8.9278 7.9411 11.6364 11.7422 4.7696 10.5361 8.3573 11.8361 9.7361 9.53 7.6677 8.6876 9.2285 10.5603 7.1413 9.9119 8.0148 0 11.2597 11.3967 12.0367 7.043 8.7042 12.1418 8.0985 9.9141 10.2477 7.6621 9.7164 9.9413 9.8991 11.2692 8.913 9.0344 10.4669 9.0578 12.1106 10.333 7.8855 0 7.603 10.7561 12.1354 9.5129 9.9517 10.5198 9.4564 11.2314 10.495 10.8478 8.5526 9.2437 11.2315 8.9387 9.969 10.656 9.1765 10.5918 9.7791 7.0397 9.1611 5.6613 7.3846 8.2307 6.388 10.8425 9.5069 9.1753 12.2381 9.4818 7.2618 8.8081 7.965 8.9742 8.0023 12.9002 8.8695 10.3919
0 7.9847 8.7446 9.6938 6.9208 8.9343 8.6908 8.7409 0 6.6938 11.4396 12.1776 5.4396 7.0719 9.1796 10.6022 11.4888 11.6999 9.3101 9.8767 8.5603 9.9343 11.2019 6.579 8.3799 10.3285 9.148 7.1994 11.5635 9.5154 9.3242 9.0787 10.573 7.9082 11.5474 8.4312 9.8177 9.8243 8.762 10.2324 10.8375 7.9204 7.0507 9.846 7.5503 6.8505 7.8233 0 11.3096 9.3119 9.4331 9.9233 8.2743 11.7432 9.5415 10.6463 5.6027 5.759 10.7264 0 10.1306 9.5078 9.608 8.2965 9.9497 12.3925 6.1188 11.5548 10.8384 9.0151 9.9093 9.5353 8.9386 6.9885 9.9992 12.1738 6.3176 10.8737 3.5389 10.8888 10.5146 9.5751 8.568 8.5199 8.7031 9.9785 7.264 9.2124 9.2998 9.896 9.5272 7.7152 11.1038 7.1051 8.2101 11.425 7.5048 8.8707 10.8152 9.8523 8.6827 8.2798 9.4273 10.442 7.5925 9.3397 10.716 9.1818 10.8793 10.812 8.6462 4.0043 7.3247 10.1476 7.9395 10.6358 10.4866 10.9284 8.7445 11.8023 9.4396 11.7143 9.0933 8.8442 10.136 9.9509 8.9366 9.3911 9.5761 10.1309 9.3867 8.0176 10.2715 6.3905 8.3188 8.9137 5.5218 10.4151 9.183 9.2122 9.9801 8.1995 6.376 8.9403 8.6044 8.2672 8.107 13.0182 9.0584 10.4141
0 7.801 8.8773 8.8622 11.7044 9.5195 8.9713 9.395 13.9848 7.069 7.8563 9.8817 5.6614 6.8531 9.8409 10.9846 9.8004 13.0026 9.4666 9.2402 12.4195 9.2958 11.0792 7.5008 8.5498 9.9821 8.8493 9.2937 10.4062 8.8036 9.8382 9.4202 10.4959 12.1258 9.3013 9.4703 9.9805 8.2551 7.5242 10.1476 10.3271 5.2088 8.3007 10.6103 10.6162 11.7581 8.5497 5.4114 9.5248 9.5557 9.2755 9.3119 7.7667 12.1309 6.7181 10.1375 0 8.3219 8.5332 5.4217 8.0151 9.327 10.6005 8.9466 9.6099 12.7365 6.5166 11.8884 9.456 9.6624 9.6521 7.0109 8.7164 5.0528 10.8042 8.4475 5.4172 10.6245 6.6076 11.4554 11.0624 12.009 8.9596 8.1678 9.0032 10.2987 7.4467 8.6791 7.2001 0 10.4894 7.9573 11.0521 8.8216 8.2279 11.1593 9.0985 9.6803 10.2733 7.2251 8.6711 10.3948 8.7936 10.2201 6.5971 9.2396 10.7828 8.6572 11.1967 9.8661 9.2121 6.5324 7.4049 10.9734 14.0344 9.2257 11.1565 9.7063 10.2649 11.1469 9.3887 9.9039 8.392 9.366 10.3183 8.6598 8.1865 9.1507 9.4781 9.1222 9.4656 7.2548 9.2326 7.6186 9.2216 8.9054 0 11.0517 10.1107 10.64 12.5031 9.6239 8.3913 13.1095 10.0577 9.5206 13.3823 14.5131 12.1572 13.0313
0 9.711 8.8479 9.4251 6.8749 8.7607 9.138 11.3735 0 6.8947 11.9082 11.0466 4.7521 10.0048 10.1434 11.4767 10.777 10.25 8.8367 10.4789 9.5892 10.1583 12.8762 8.4069 9.4797 10.624 9.5413 7.7118 12.6947 9.1297 10.2166 9.4122 11.3076 8.3163 11.1578 8.908 9.5762 9.002 8.8296 10.2682 11.1074 8.5291 7.8531 10.4425 8.5686 8.5826 9.6799 0 11.4937 9.9061 10.5086 9.7162 7.3841 12.8475 4.4391 10.4483 6.8167 7.4596 10.4041 6.6335 8.6742 9.5136 10.0103 8.6224 9.6034 12.879 8.1238 10.9258 10.4336 9.7613 9.9681 9.4933 9.3646 7.4555 10.9924 10.401 5.1969 10.7343 0 11.7918 10.5958 10.3624 9.6685 9.1628 9.4936 9.6858 7.3275 10.8853 9.0008 5.6467 11.1408 9.5439 10.0047 7.362 8.9388 11.6452 8.4763 9.1888 10.4163 8.2914 8.5943 10.1064 9.2381 10.6449 8.8906 9.9023 10.8751 8.0011 10.3646 11.171 9.6128 4.7842 7.8598 10.4587 11.1936 9.8526 9.9397 9.9679 9.8763 9.9735 10.1778 11.449 8.2959 9.8136 9.8298 8.9815 8.4211 9.0291 9.975 10.5144 9.821 8.411 9.014 5.4236 8.0133 9.5255 6.7581 10.4993 9.9328 9.0755 10.705 8.3005 6.2396 8.6779 8.914 9.2648 8.0992 12.9598 9.4343 10.3051
8.2286 11.4034 11.2138 7.7944 10.9226 8.7321 9.7316 11.5048 13.8283 7.8629 7.7698 10.5681 7.9283 10.7699 10.6774 11.2532 10.6477 12.6224 8.7403 9.95 12.1811 8.7793 9.8282 9.1181 7.512 9.9517 9.1909 14.1577 11.0225 8.3769 9.1886 8.4777 10.1342 12.271 9.7594 9.4994 9.1463 8.4384 7.632 9.4014 9.5307 5.6973 8.5782 9.6722 9.3923 8.6288 9.1526 10.6693 8.4349 9.1753 9.1107 9.2436 8.2104 11.6745 0 7.8609 6.8618 8.2189 8.5814 8.4687 8.0623 8.794 10.0553 9.3557 9.1527 11.8508 6.6639 12.5315 9.6138 9.1831 6.4777 5.7106 10.5966 8.1839 10.2615 8.9217 0 9.6034 0 9.5538 9.6791 10.35 11.04 8.3117 8.9193 8.9969 8.1806 8.4519 9.5583 6.8406 11.8195 8.4432 11.2173 6.923 7.4536 10.8645 8.8579 8.5329 10.3239 7.8233 7.5016 8.1939 7.981 10.9305 6.6578 10.3339 9.9058 6.8083 10.3546 10.0759 8.1511 4.2293 8.1998 11.1894 11.8563 9.2946 11.4036 7.2786 10.3313 9.6432 9.4192 10.3282 7.5855 8.7308 9.4571 8.4269 6.7379 8.9968 8.8311 9.4804 8.65 6.6792 7.9755 8.489 10.5615 9.3573 7.307 10.9666 9.9425 10.1439 13.4104 9.5455 7.4341 10.4194 8.7298 8.6853 11.6557 13.5479 10.8314 11.7376
9.2612 10.9274 10.5545 7.5911 9.2599 8.5177 9.5743 10.851 0 8.1189 7.9105 9.7031 9.0546 9.7899 10.1164 8.3635 8.9004 10.6358 8.277 8.6583 9.7946 8.0778 7.4602 7.8827 8.2936 9.6896 7.0806 3.4628 9.1008 7.4301 9.2704 7.2458 8.7648 8.8939 7.5782 10.9508 8.101 8.1928 7.742 8.7319 8.3126 0 7.2425 8.3692 9.3055 0 6.6898 6.9883 7.4849 7.7453 8.0688 8.727 7.5825 8.8342 0 6.6848 7.8928 7.2145 4.769 6.5562 7.7851 9.01 9.5176 9.8894 8.6276 10.1292 0 10.7968 8.6886 9.4292 6.7944 0 9.3795 9.3854 9.1694 7.8394 0 8.6612 0 9.1134 7.7707 10.2683 9.5209 7.6011 8.6417 8.1856 8.1681 8.5046 9.8333 8.1608 10.2555 7.4365 9.9118 6.45 7.8229 9.4522 7.9081 8.5246 10.9883 8.0076 6.9227 8.6569 6.2604 8.8989 5.4028 9.7694 10.1948 0 8.7413 7.8717 7.6777 5.8556 8.5604 10.5353 10.078 9.4831 9.4134 6.1372 9.3584 8.6425 9.4905 7.2526 6.6519 8.1017 8.6097 7.7921 0 7.9633 8.8099 9.5229 5.5572 6.6001 9.318 8.7481 9.0128 8.5893 7.3266 9.9084 9.3393 8.968 9.7403 8.7889 8.0613 7.6062 8.6357 9.1984 7.6978 10.9598 8.2967 9.54
7.0343 10.0668 9.5288 8.598 11.2646 9.2932 11.4701 9.9534 9.3694 7.9038 8.1977 11.0032 6.3801 11.7685 10.1866 10.3263 10.0706 12.7972 8.5425 8.9764 11.7295 8.6661 10.9555 7.7916 7.4873 9.7109 8.4979 8.2126 11.3664 8.0742 9.3734 8.5249 9.9375 8.9282 10.3318 9.4633 9.4375 7.4536 7.8968 9.5147 9.8484 7.4787 7.8614 10.0405 9.9387 8.5371 9.2277 7.4404 10.3388 9.1412 8.772 8.9247 7.9588 10.9971 6.3372 9.8964 9.1017 7.6042 9.6429 10.5403 7.0309 9.0672 9.9981 9.3612 9.6534 11.9904 6.9786 11.4612 9.9125 9.0152 7.5314 9.4203 9.1955 8.0615 10.3245 8.7914 0 10.561 0 10.7232 9.9472 13.6224 9.3338 7.3788 8.1137 9.16 7.3354 9.7461 8.3845 8.4742 11.5267 8.3904 11.6146 5.8002 7.227 11.173 9.51 7.9065 10.6396 7.7271 7.626 7.6577 9.1961 9.212 7.4119 9.2968 10.1843 7.5451 10.7583 10.7521 7.3002 5.534 7.4608 11.6545 11.3237 8.3549 11.3192 8.4329 9.6252 10.2056 9.6395 10.8576 8.6501 9.5524 10.6339 9.1322 6.885 8.9612 9.2291 9.9358 7.7713 6.9715 10.9789 6.9566 7.712 10.5461 8.6469 10.8856 9.5871 11.2694 11.7369 10.114 9.1992 10.5568 8.534 8.8335 11.5272 14.331 10.4621 10.9818
10.8415 11.8722 14.0743 7.9588 12.2855 8.7662 10.3226 10.9171 12.3506 10.5473 6.1098 9.7834 9.1301 12.586 10.7254 9.9657 10.9586 13.2487 8.0375 7.3303 12.1417 8.1284 9.8734 9.6863 7.4228 10.3642 8.2636 11.4679 11.1903 7.6889 9.4158 7.6157 9.8318 10.8659 9.2004 9.2644 9.8111 7.7845 7.2655 10.4972 10.1604 4.6919 8.3088 9.2104 9.6705 0 10.0559 9.4648 7.4686 9.5115 8.4141 9.7431 9.6291 11.3631 0 8.6717 9.4328 7.5842 7.9188 10.3974 7.4338 9.2296 10.8919 9.0461 9.4555 12.1114 2.175 12.7522 10.1716 9.1634 6.4343 0 8.1291 7.5342 10.6012 8.7686 0 10.4741 0 9.9376 8.6415 11.0395 10.2042 7.9051 9.0417 9.1904 7.8916 8.668 8.8092 9.7394 11.8889 7.4986 14.4394 5.6117 7.1578 10.8702 5.2539 8.6042 11.632 7.6296 7.9821 7.2194 8.0226 9.8221 4.5794 10.4439 10.5474 6.5593 10.8367 10.3327 7.3102 7.1109 7.6311 12.5075 14.3117 8.3625 12.304 7.9734 10.5483 9.6829 9.9115 10.1142 7.8241 7.9976 10.1328 7.8657 6.9698 9.1679 9.8801 8.6944 8.9945 6.0796 9.288 8.2192 9.568 8.1484 7.5887 10.8979 10.6082 10.8391 11.5619 9.3825 9.3778 9.33 8.114 8.1862 9.6172 13.5401 9.78 11.1451
0 7.9827 10.2466 10.317 6.6662 9.8875 8.7908 8.5941 0 7.0584 8.845 12.4349 4.4406 0 9.4343 12.5361 11.8649 11.147 10.6286 9.9171 10.3656 9.7895 11.6901 7.6074 9.4461 10.9191 10.78 7.2559 13.0588 8.9611 9.2403 9.1323 10.9432 8.3 9.9809 8.3216 10.2679 7.8442 8.1326 11.2555 11.6945 8.077 7.1629 10.3883 8.5843 10.5527 8.8173 6.1381 11.5086 9.8752 9.7033 10.0297 9.4174 12.6164 13.6731 11.0858 6.7474 5.3247 11.656 4.4426 9.0869 9.4595 9.359 8.3887 10.1394 12.6914 9.7241 11.3287 11.5893 10.046 7.5984 8.2546 9.3872 6.4464 12.0304 12.4287 0 11.3182 7.5718 10.8841 11.0996 9.3543 9.2919 8.954 9.2661 10.2624 7.6771 10.7129 8.1839 9.1478 11.0264 7.6501 12.2207 7.5637 7.1862 11.6367 7.3809 10.9994 10.4025 9.0701 9.0438 8.7749 10.3765 11.3635 9.104 9.2303 10.4917 10.108 11.9766 11.3415 7.9911 1.9661 7.4993 10.9491 10.3552 10.633 9.8103 11.3692 9.4841 10.7687 9.9998 10.9 9.0416 10.3132 11.5728 11.3224 7.9958 11.0446 10.3436 11.506 10.487 7.6196 9.3084 9.0431 9.2281 8.0434 6.013 10.9494 9.7703 7.7068 11.0369 9.2213 5.8879 9.5727 7.8942 8.2803 8.2236 13.3212 9.0861 10.5345
